# Supplementary material for: Developing a Nomogram for Prioritizing Hysteroscopy in Endometrial Cancer Diagnosis: A Case-Control Study
Source: J Clin Med. 2024 Feb 18;13(4):1145. doi: 10.3390/jcm13041145 (PMC10889308; doi:10.3390/jcm13041145)
Supplement: Supplementary file 1 [file jcm-13-01145-s001.zip]

Archive with 1 entries (1 files):
- jcm-2823678-supplementary.pdf
